# Supplementary material for: Why be red listed? Threatened Myriapoda species in Brazil with implications for their conservation
Source: Zookeys. 2018 Mar 7;(741):255–69. doi: 10.3897/zookeys.741.21971 (PMC5904424; doi:10.3897/zookeys.741.21971)
Supplement: Supplementary material 1 — Myriapoda threatened species geographic coordinates [file zookeys-741-255-s001.xls]

## Sheet: Sheet1
Taxa	GMS Longitude	GMS Latitude	Geodetic Datum	Georeference sources	Continent	Country	State	Municipality	Locality
Cryptops (Cryptops) spelaeoraptor	40o 53'39.8" W	10o 30'41" S	WGS84	Precise	America do Sul	Brasil	Bahia	Campo Formoso	Toca do Goncalo
Cryptops (Trigonocryptops) iporangensis	48o 40'18.17" W	24o 33'45.54" S	WGS84	Precise	America do Sul	Brasil	São Paulo	Iporanga	Gruta Ressurgência das Areias
Dioplosternus salvatrix	59o 31'60" W	15o 31'60" S	WGS84	Precise	America do Sul	Brasil	Mato Grosso	Vale de São Domingos	Usina Hidroeletrica de Guaporé
Glomeridesmus spelaues	49o 38'36" W	5o 58'20" S	WGS84	Precise	America do Sul	Brasil	Pará	Curionópolis	Caverna SL31
Leodesmus yporangae	48o 42'5" W	24o 35'20" S	WGS84	Precise	America do Sul	Brasil	São Paulo	Iporanga	Gruta Areias de Cima
Odontopeltis giganteus	40o 36'0" W	19o 59'9" S	WGS84	Approximate	America do Sul	Brasil	Espírito Santo	Santa Teresa	Unknow
Peridontodesmella alba	49o 4'58" W	24o 43'13" S	WGS84	Precise	America do Sul	Brasil	Paraná	Adrianópolis	Gruta Ermida Paiol do Alto
Pseudonannolene ambuatinga	45o 41'31" W	20o 25'26" S	WGS84	Precise	America do Sul	Brasil	Minas Gerais	Pains	Gruta Loca d’agua de baixo
Pseudonannolene gogo	43o 26'5.9" W	20o 12'45.7" S	WGS84	Approximate	America do Sul	Brasil	Minas Gerais	Mariana	Caverna SPA62
Pseudonannolene imbirensis	46o 23'7.3" W	13o 31'29.1" S	WGS84	Precise	America do Sul	Brasil	Goiás	São Domingos	Caverna Angélica
Pseudonannolene spelaea	49o 39'57" W	5o 56'39" S	WGS84	Precise	America do Sul	Brasil	Pará	Curionópolis	Serra dos Carajas
Pseudonannolene tocaiensis	47o 49'22.08" W	22o 15'11.16" S	WGS84	Precise	America do Sul	Brasil	São Paulo	Itirapina	Gruta da Toca
Sandalodesmus stramineus	43o 52'42" W	19o 37'26" S	WGS84	Approximate	America do Sul	Brasil	Minas Gerais	Lagoa Santa	Lapa Vermelha
Scolopendropsis duplicata	48o 24'43.3" W	10o 3'31.94" S	WGS84	Precise	America do Sul	Brasil	Tocantins	Porto Nacional	Fazenda Sandoval
Yporangiella stygius	48o 35'1" W	24o 27'52" S	WGS84	Precise	America do Sul	Brasil	São Paulo	Iporanga	Gruta do Monjolinho
